# Supplementary material for: Facile Preparation of a Bispherical Silver–Carbon Photocatalyst and Its Enhanced Degradation Efficiency of Methylene Blue, Rhodamine B, and Methyl Orange under UV Light
Source: Nanomaterials (Basel). 2022 Nov 10;12(22):3959. doi: 10.3390/nano12223959 (PMC9698814; doi:10.3390/nano12223959)
Supplement: Supplementary file 1 [file nanomaterials-12-03959-s001.zip]

Archive with 1 entries (1 files):
- nanomaterials-2004229-supplementary.pdf
